# Supplementary material for: Pet Owners and Antibiotics: Knowledge, Opinions, Expectations, and Communication Preferences
Source: Antibiotics (Basel). 2021 Oct 29;10(11):1326. doi: 10.3390/antibiotics10111326 (PMC8615269; doi:10.3390/antibiotics10111326)
Supplement: Supplementary file 1 [file antibiotics-10-01326-s001.zip]

Archive with 2 entries (2 files):
- Document S1 Pet Owner Questionnaire.pdf
- Figure S1 Demographics of respondents excluded from analysis.pdf
